# Supplementary material for: Novel systemic therapies in atopic dermatitis: what do we need to fulfil the promise of a treatment revolution?
Source: F1000Res. 2019 Jan 31;8:F1000 Faculty Rev-132. [Version 1] doi: 10.12688/f1000research.17039.1 (PMC6357995; doi:10.12688/f1000research.17039.1)
Supplement: Supplementary file 1 [file f1000research-8-18628-s0000.tgz]

Archive with 1 entries (1 files):
- b3c1735d-d997-4e03-8704-eac91a1032c5_Suppl_fig1.pdf
