# Supplementary material for: Novel systemic therapies in atopic dermatitis: what do we need to fulfil the promise of a treatment revolution?
Source: F1000Res. 2019 Jan 31;8:F1000 Faculty Rev-132. [Version 1] doi: 10.12688/f1000research.17039.1 (PMC6357995; doi:10.12688/f1000research.17039.1)
Supplement: Supplementary file 2 [file f1000research-8-18628-s0001.tgz]

Archive with 1 entries (1 files):
- 857ca55e-89e8-486b-850a-c434b3612dce_Suppl_fig2.pdf
